# Supplementary material for: Zipf’s law in China’s local government work reports: A 21-year study using natural language processing and regression analysis
Source: PLoS One. 2025 May 20;20(5):e0324713. doi: 10.1371/journal.pone.0324713 (PMC12091883; doi:10.1371/journal.pone.0324713)
Supplement: S1 File — (ZIP) [file pone.0324713.s001.zip]

Archive with 14 entries (11 files):
- data&code of government reportsfor Zip's law/
- data&code of government reportsfor Zip's law/code-The regression coefficient value(negative beta) of the 31st province in 2003/
- data&code of government reportsfor Zip's law/code-The regression coefficient value(negative beta) of the 31st province in 2003/2003dofile.do
- data&code of government reportsfor Zip's law/code-The regression coefficient value(negative beta) of the 31st province in 2003/wordfreq2003.xlsx
- data&code of government reportsfor Zip's law/code-The regression coefficient value(negative beta) of the 31st province in 2003/wordfreq2003.zip
- data&code of government reportsfor Zip's law/compessed gov report.xz
- data&code of government reportsfor Zip's law/from compressed  gov report to original gov report.py
- data&code of government reportsfor Zip's law/myfig(code and tiff)/
- data&code of government reportsfor Zip's law/myfig(code and tiff)/fig2.zip
- data&code of government reportsfor Zip's law/myfig(code and tiff)/fig3.zip
- data&code of government reportsfor Zip's law/myfig(code and tiff)/fig4.zip
- data&code of government reportsfor Zip's law/myfig(code and tiff)/fig5.zip
- data&code of government reportsfor Zip's law/myfig(code and tiff)/reginal difference.zip
- data&code of government reportsfor Zip's law/regression coefficient( negative beta).zip
