# Supplementary material for: Zipf’s law in China’s local government work reports: A 21-year study using natural language processing and regression analysis
Source: PLoS One. 2025 May 20;20(5):e0324713. doi: 10.1371/journal.pone.0324713 (PMC12091883; doi:10.1371/journal.pone.0324713)
Supplement: S1 File — (ZIP) [file pone.0324713.s001.zip › data&code of government reportsfor Zip's law/code-The regression coefficient value(negative beta) of the 31st province in 2003/wordfreq2003.xlsx]

## Sheet: Sheet1
0	的	326	和	228	发展	128	建设	111	社会	76	首都	67	经济	61	提高	50	现代	47	城市	46	改革	46	等	46	工作	44	加快	44	服务	42	管理	41	推进	40	企业	38	环境	38	教育	38	人民	37	产业	36	加强	36	在	35	投资
1	的	278	和	201	发展	102	建设	82	经济	74	工作	49	等	49	社会	46	企业	45	产业	44	服务	43	城市	43	了	42	天津	42	技术	37	现代	35	加快	33	实现	33	完善	33	提高	33	加强	32	一批	31	推进	30	水平	30	改革
2	的	314	和	303	发展	164	经济	147	社会	109	建设	103	企业	69	等	62	改革	59	产业	58	加快	56	加强	52	推进	52	市场	49	工作	47	技术	47	增长	45	提高	45	结构	44	在	40	服务	38	教育	38	扩大	37	全面	36	坚持
3	的	416	和	262	发展	184	经济	128	建设	110	社会	94	企业	78	要	64	提高	61	加快	57	产业	55	技术	55	与	54	工作	53	年	53	加强	51	在	50	投资	49	改革	47	市场	47	等	44	政府	42	增长	41	水平	41	积极
4	的	308	和	210	发展	144	经济	105	建设	99	社会	88	工作	64	加强	59	提高	56	改革	56	产业	55	增长	54	加快	53	企业	50	全面	49	推进	48	市场	45	水平	44	等	43	是	38	教育	38	年	37	服务	37	进一步	37	一步
5	的	397	和	215	发展	134	建设	97	社会	93	经济	86	加快	71	上海	69	城市	68	推进	65	提高	58	工作	56	进一步	52	一步	52	管理	52	产业	51	等	50	国际	50	服务	46	加强	46	政府	44	在	44	企业	44	中心	41	基本
6	的	306	和	225	发展	110	建设	92	社会	77	经济	68	文化	59	提高	57	加强	53	推进	48	企业	47	不断	45	积极	42	市场	42	等	42	改革	40	进一步	39	一步	39	在	39	产业	37	工作	36	完善	36	是	35	教育	35	加快
7	的	290	和	233	发展	140	经济	89	社会	85	建设	84	工作	64	改革	55	产业	53	企业	53	在	50	推进	50	等	50	加强	47	管理	43	提高	42	体系	42	市场	41	加快	41	服务	39	政府	36	积极	36	增长	35	人民	33	技术
8	的	233	和	228	发展	133	建设	107	企业	84	经济	81	社会	70	提高	65	等	58	工作	55	加强	49	市场	48	以	44	制度	43	产业	43	技术	43	教育	43	推进	42	管理	41	年	39	服务	39	完善	39	改革	38	建立	34	政府
9	的	289	和	176	发展	136	经济	92	社会	76	提高	63	建设	62	等	55	产业	50	加快	46	改革	41	企业	41	海南	40	在	38	政府	37	了	37	环境	37	推进	37	继续	34	加强	33	工作	32	增长	31	行政	30	坚持	28	生态
10	的	364	和	177	发展	110	建设	110	要	87	社会	79	经济	70	企业	66	增长	56	加强	54	产业	51	是	50	人民	49	改革	49	政府	44	了	44	等	42	工作	41	完善	41	山西	40	技术	37	推进	37	市场	37	结构	36	加快
11	的	220	和	181	发展	81	建设	75	经济	74	社会	65	增长	51	等	46	提高	45	企业	44	加强	41	工作	40	改革	37	结构	36	加快	35	产业	32	调整	32	全面	30	亿元	30	城镇	30	市场	29	扩大	28	服务	27	技术	27	了
12	的	232	和	166	发展	112	建设	82	经济	76	社会	63	加快	54	企业	50	改革	48	等	46	推进	43	工作	42	在	36	加强	36	产业	34	是	31	市场	30	要	29	五年	28	服务	28	了	27	农村	27	提高	27	教育	27	大力
13	的	360	和	239	发展	126	企业	99	经济	90	建设	87	加快	76	社会	72	加强	65	工作	62	等	57	产业	53	提高	53	是	47	技术	46	积极	46	改革	43	服务	43	市场	39	进一步	39	一步	39	环境	38	工业	37	政府	36	在
14	的	365	和	235	发展	89	经济	77	企业	71	建设	61	社会	56	工作	50	是	49	改革	46	政府	43	推进	43	产业	42	等	40	市场	40	提高	38	加强	37	进一步	37	一步	37	在	35	加快	34	教育	33	产品	31	人民	29	积极
15	的	312	和	167	发展	119	经济	88	建设	79	社会	64	在	55	了	49	企业	46	推进	41	加快	40	增长	38	改革	38	一步	37	进一步	36	全面	35	地	34	工作	33	江西	31	产业	31	工业	30	就业	30	市场	29	等	29	基础
16	的	276	和	177	发展	107	企业	86	经济	81	建设	72	等	47	加强	47	改革	45	社会	45	产业	42	了	42	加快	41	工作	39	增长	39	五年	38	提高	38	服务	37	管理	36	市场	34	国有	34	政府	33	对	32	积极	31	要
17	的	235	和	209	发展	143	建设	123	社会	89	经济	82	加强	58	企业	53	产业	49	在	48	工作	47	提高	47	年	46	全面	46	推进	46	加快	45	改革	43	进一步	42	一步	42	工业	41	省	38	实施	37	促进	35	水平	35	教育
18	的	287	和	158	发展	115	企业	76	等	74	要	73	经济	67	建设	62	产业	57	在	54	是	51	城市	48	增长	47	亿元	46	个	44	改革	41	社会	41	全省	39	五年	37	了	37	实现	35	加快	35	达到	35	国有	33	提高
19	的	257	和	185	发展	103	建设	90	经济	64	社会	56	要	55	企业	48	增长	46	工作	45	加快	45	改革	43	加强	38	了	37	是	37	等	35	产业	34	提高	31	积极	31	进一步	31	一步	31	技术	29	教育	29	亿元	28	农牧
20	的	436	和	220	发展	153	经济	124	建设	112	社会	90	要	75	区	67	我	64	是	64	产业	59	加快	57	城市	55	提高	53	教育	50	增长	49	推进	47	人民	46	在	46	环境	45	以	43	企业	42	全面	41	工业	40	年
21	的	318	和	199	发展	117	经济	89	建设	88	产业	66	以	58	社会	55	加快	52	是	51	市场	48	企业	37	改革	34	加强	34	项目	34	在	32	工作	31	为	31	管理	31	提高	30	等	30	落实	29	环境	29	服务	29	要
22	的	371	和	200	发展	125	社会	91	建设	88	经济	87	改革	60	企业	58	是	58	产业	55	加快	52	工作	50	等	50	提高	46	在	43	了	42	增长	42	积极	41	技术	41	重点	41	全面	38	开发	38	继续	37	基础	37	农村
23	的	230	和	133	发展	93	经济	73	建设	64	社会	62	工作	57	加强	54	提高	49	企业	48	推进	41	改革	40	等	37	城镇	36	增长	33	人民	32	加快	32	产业	31	重点	31	水平	28	市场	28	在	27	积极	26	管理	26	坚持
24	的	296	和	234	建设	141	经济	99	发展	99	社会	73	工程	57	重庆	53	产业	53	增长	51	提高	48	推进	48	在	47	工作	46	加快	46	农村	46	是	45	移民	42	年	42	企业	40	等	39	开发	38	城镇	37	一批	37	基础
25	的	420	和	311	发展	145	建设	141	经济	99	等	88	工作	86	加快	83	改革	77	社会	77	企业	76	在	69	提高	67	进一步	67	一步	67	积极	59	加强	59	增长	58	农村	58	推进	56	重点	54	服务	54	以	52	是	52	了
26	的	414	和	241	发展	155	经济	142	建设	108	社会	99	工作	78	加快	60	进一步	59	一步	59	加强	59	推进	55	提高	53	产业	51	基础	48	等	47	改革	45	市场	45	年	42	增长	39	企业	39	生产	37	积极	36	重点	35	完善
27	的	402	和	248	发展	117	建设	110	经济	90	社会	79	工作	68	企业	63	了	62	等	60	在	58	增长	53	提高	53	改革	51	政府	50	加强	49	加快	48	教育	46	推进	41	积极	40	云南	39	人民	38	全面	38	产业	37	市场
28	的	297	和	196	发展	110	建设	102	社会	81	经济	77	工作	49	加快	47	加强	47	等	43	农牧	42	提高	37	要	36	增长	35	产业	35	环境	32	是	31	生态	30	教育	30	在	30	基础	28	设施	28	企业	28	生活	28	城镇
29	的	413	和	315	发展	160	经济	135	社会	105	建设	102	增长	98	了	91	企业	75	市场	67	工作	65	等	63	改革	52	加强	51	提高	51	服务	50	产业	49	在	45	就业	45	开发	43	加快	43	项目	42	技术	42	加大	40	重点
30	的	308	和	237	发展	125	建设	105	社会	86	工作	77	加强	68	农牧	60	经济	54	企业	52	了	49	市场	46	年	45	等	45	教育	43	加快	42	服务	41	政府	40	改革	39	进一步	38	一步	38	提高	38	积极	38	大力	37	制度
[truncated: 1,909 more columns]
